# Supplementary material for: Rhizosphere Growth-Promoting Fungi of Healthy Nicotiana tabacum L.: A Systematic Approach to Boosting Plant Growth and Drought Resistance
Source: Microorganisms. 2025 Feb 27;13(3):543. doi: 10.3390/microorganisms13030543 (PMC11944967; doi:10.3390/microorganisms13030543)
Supplement: Supplementary file 1 [file microorganisms-13-00543-s001.zip]

Archive with 1 entries (1 files):
- microorganisms-3430318-supplementary.pdf
